# Supplementary material for: Bacterial Communities in Lanna Phak-Gard-Dong (Pickled Mustard Green) from Three Different Ethnolinguistic Groups in Northern Thailand
Source: Biology (Basel). 2022 Jan 17;11(1):150. doi: 10.3390/biology11010150 (PMC8772952; doi:10.3390/biology11010150)
Supplement: Supplementary file 1 [file biology-11-00150-s001.zip]

Archive with 1 entries (1 files):
- biology-1509743-supplementary.pdf
